# Supplementary material for: Corrosion Risk to Metal-Based Artefacts in a Scientific and Technical Museum: An Assessment of Environmental and Exhibition Conditions
Source: Materials (Basel). 2023 Jun 8;16(12):4239. doi: 10.3390/ma16124239 (PMC10302543; doi:10.3390/ma16124239)
Supplement: Supplementary file 1 [file materials-16-04239-s001.zip]

Archive with 1 entries (1 files):
- materials-2399071-supplementary.pdf
